# Supplementary material for: Synthesis and Characterization of Newly Designed and Highly Solvatochromic Double Squaraine Dye for Sensitive and Selective Recognition towards Cu2+
Source: Molecules. 2022 Oct 4;27(19):6578. doi: 10.3390/molecules27196578 (PMC9571602; doi:10.3390/molecules27196578)
Supplement: Supplementary file 1 [file molecules-27-06578-s001.zip]

Archive with 1 entries (1 files):
- molecules-1938890-supplementary.pdf
